# Supplementary material for: Broad Spectrum Functional Activity of Structurally Related Monoanionic Au(III) Bis(Dithiolene) Complexes
Source: Int J Mol Sci. 2022 Jun 27;23(13):7146. doi: 10.3390/ijms23137146 (PMC9266914; doi:10.3390/ijms23137146)
Supplement: Supplementary file 1 [file ijms-23-07146-s001.zip]

Archive with 1 entries (1 files):
- ijms-1761428-supplementary.pdf
